# Supplementary material for: Phylogenetic relationships and diversity of bat-associated Leptospira and the histopathological evaluation of these infections in bats from Grenada, West Indies
Source: PLoS Negl Trop Dis. 2020 Jan 21;14(1):e0007940. doi: 10.1371/journal.pntd.0007940 (PMC6994174; doi:10.1371/journal.pntd.0007940)
Supplement: S1 Table — (XLSX) [file pntd.0007940.s001.xlsx]

## Sheet: Sheet1
Group	Species	Accession number
Group I (Pathogenic)	Leptospira adleri strain 201601302	RQHG01000023.1
	L. alexanderi serovar Manhao	DQ296129.1
	L. alstonii serovar Pingchang	AOHD02000041.1
	L. barantonii strain FH4-C-A1	NPDS01000001.1
	L. borgpetersenii serovar Sejroe	EU747311.1
	L. borgpetersenii serovar Tarassovi	EU747307.1
	L. dzianensis strain L1S1	RQEX01000005.1
	L. ellisii strain ATI7-C-A5	NPEF01000023.1
	L. gomenensis strain 201800300	NZ_RQEZ01000013.1
	L. interrogans serovar Icterohaemorrhagiae	DQ296133.1
	Leptospira kirschneri serovar Cynopteri	DQ296139.1
	L. kmetyi strain LS 001/16	CP033614.1
	L. mayottensis strain MDI222	CP030144.1
	L. noguchii strain Cascata	EU349504.1
	L. putramalaysiae strain SSW20	RQEQ01000023.1
	L. santarosai strain U160	CP027843.1
	L. tipperaryensis strain GWTS1	CP015217.1
	L. weilii serovar Celledoni	DQ296132.1
	Leptospira sp. ADMAS 2667	JN388649.1
Group II (Intermediate pathogenicity)	L. broomii strain 5399	JN969114.1
	L. fainei serovar Hurstbridge	DQ296137.1
	L. inadai serovar Lyme	DQ296140.1
	L. licerasiae serovar Varillal	AHOO02000005.1
	L. venezuelensis strain CLM-R50	NZ_NFUP01000003.1
	L. wolffii serovar Khorat	AKWX02000023.1
Group III (Saprophytic)	L. biflexa serovar Patoc	KJ701748.1
	L. meyeri serovar Ranarum	DQ296135.1
	L. vanthielii serovar Holland	DQ296143.1
	L. wolbachii serovar Codice	DQ296138.1
	L. yanagawae strain GIMC2060	KJ701747.1
	Turneriella parva (outgroup)	NC_018020.1

## Sheet: Sheet2
>Seq1	[organism=	Leptospira]	Uncultured	Leptospira	spp.,	RNA	polymerase	beta	subunit	(rpoB),	isolate	GBL-GL-x1,	partial	cds
TTGTCGGGACAGGTATGGAAACTAGAGCTGCTTACGATTCCAGAATTTGTATCGTAAACAAACACGACGGTGTGGTCGTTTCCGTGGATGCAGAAACCATCGTTGTAGAAAGAAAAGGGTGGAAAGAATCCGACACGTATCAACTTACGAAATTCAAAAAGACAAACCAAGGAACCTGCTTCAATCAGAAGCCGATCGTTGGTGTGGTTCACTCCGACTTAAATGGAAAAGTAAGCAAGGTTTCCAAAGAAAAAATCGAAGTCACTAGCGAAAACGGAGAAGTGAAAGAATACATTCTCCAGATCGGAAGCAAACAGTATTCTCCGATCGTTTCTTCCGGCGAAGAAGTAAAACGAGGAACAACTCTCGCAGGGCAAATTGTTACAGGCGAGAAGTTGG…
>Seq2	[organism=	Leptospira]	Uncultured	Leptospira	spp.,	RNA	polymerase	beta	subunit	(rpoB),	isolate	GBL-AS-x2,	partial	cds
GCTCCGTTTGTCGGAACAGGTATGGAAACTAGAGCAGCTTACGATTCTAGAATTTGTATCGTAAACAAACACGACGGTGTTGTTATTTCCGTGGGTGCAGAAAGAATCGTTGTGCAAAGAAAGGGTGGAAAAGAATCCGATACCTATCAGCTTACAAAATTCAAAAAAACAAATCAAGGGACCTGCTTTAACCAAAAGCCGATCGTCGGTGTGGTTCATTCCGACTTGAATGGAAAAGTAAGCAAAGTTTCCAAAGAAAAAATCGAAATCACCGGTGAAAACGGAGAAGTAAAAGAATACATTCTTCAAATCGGAAGTAAACAATATTCTCCGATCGTTTCTTCCGGAGAAGAAGTGAAACGAGGATCGACTCTTGCTGGACAAATTGTCACAGGCGAG…
>Seq3	[organism=	Leptospira]	Uncultured	Leptospira	spp.,	RNA	polymerase	beta	subunit	(rpoB),	isolate	GBL-AS-x3,	partial	cds
AGGCTCCTTTTGTAGGAACCGGTATGGAAACCAGAGCTGCTTACGATTCTAGAATTTGTATTGTAAATAAACACGATGGTGTAGTTACTTCCGTGGATGCGGAAACAATCGTTGTGGAAAGAAAGGGCAAAAAAGAATTCGATACGTATTCCCTTACGAAATTCAAAAAAACAAATCAGGGAACCTGCTTTAACCAAAAGCCGATCGTCGGAGTCGTTCATTCTGAGGTCAACGGGAAGGTTTCCAAGGTTTCCAAAGAAAAAATTGAAGTCACTGGTGAAAACGGAGAAGTAAAAGAATACGTTCTCCAGATCGGAAGCAAACAATATTCTCCGGTCGTTTCTTCAGGTGAAGAGGTAAAACGAGGAACGACTCTCGCAGGACAAGTTGTCGTAGGGG…
>Seq4	[organism=	Leptospira]	Uncultured	Leptospira	spp.,	RNA	polymerase	beta	subunit	(rpoB),	isolate	GBL-AS-x4,	partial	cds
AGCTCCTTTTGTCGGAACAGGTATGGAAACTAGAGCTGCTTATGATTCAAGAATTTGTATTATAAACAAGCACGACGGTGTCGTTGTTTCCGTGGACGCGGAAACGATCGTAGTGGAAAGAAAGGGTGGAAAAGAATCCGATACGTATCAACTTACGAAATTCAAAAAGACAAACCAAGGAACCTGTTTTAATCAAAAGCCGATAGTAGGTGTTGTTCATTCTGACTTAAACGGGAAAGTAAGCAAGGTTTCCAAAGAAAAAATCGAAGTCACCGGTGAAAATGGAGAACTAAAGGAATACGTTCTCCAAATCGGAAGCAGGCAATACGCTCCGATTGTTTCTTCGGGTGAAGAAGTAAAGCGAGGAACAGCTCTTGCGGGACAAATCGTCACAGGCGA…
>Seq5	[organism=	Leptospira]	Uncultured	Leptospira	spp.,	RNA	polymerase	beta	subunit	(rpoB),	isolate	GBL-AS-x6,	partial	cds
TTGTAGGAACCGGTATGGAAACCAGAGCTGCTTACGATTCTAGAATTTGTATTGTAAATAAACACGATGGTGTAGTTACTTCCGTGGATGCGGAAACAATCGTTGTGGAAAGAAAGGGCAAAAAAGAATTCGATACGTATTCCCTTACGAAATTCAAAAAAACAAATCAGGGAACCTGCTTTAACCAAAAGCCGATCGTCGGAGTCGTTCATTCTGAGGTCAACGGGAAGGTTTCCAAGGTTTCCAAAGAAAAAATTGAA
>Seq6	[organism=	Leptospira]	Uncultured	Leptospira	spp.,	RNA	polymerase	beta	subunit	(rpoB),	isolate	GBL-AS-x7,	partial	cds
AATTTGTATTGTAAACAAACACGATGGTGTAGTTATTTCCGTGGATGCGGAAACAATCGTTGTGCAAAGAAAGGGCGGAAAAGAATCCGATACCTATTCCCTTACAAAATTCAAAAAAACAAATCAAGGGACCTGCTTTAACCAAAAGCCGATCGTCGGAGTGGTTCATTCTGACTTCAATGGAAAGGTAAGCAAAGTTTCCAAAGAAAAAATCGAAATCACCGGTGAAAACGGAGAAGTAAAAGAATACATTCTTCAGATCGGAAGTAAACAATATTCTCCGGACGTTTCTTCCGGAGAAGAAGTGAAACGAGGATCGACTCTTGCTGGACAAATTGTCCCAGGGGAGAAGTTGGACGAGATGGGAAATATCCTAGTGAAAGGAACTGTTCT
>Seq7	[organism=	Leptospira]	Uncultured	Leptospira	spp.,	RNA	polymerase	beta	subunit	(rpoB),	isolate	GBL-AS-x8,	partial	cds
TTAACCAAAAGCCGATTGTCGGAGTGGTCCATTCTGACTTGAACGGAAAAGTGAGCAAGGTTTCCAAAGAAAAAATCGAAATCACCTCGGAAACCGGAGAAGTAAAAGAATATCTTCTCCAGATCGGAAGTAAACAATATTTTCCGATTGTTTCTCCCGGAGAGGAAGTAAAACGAGGAACTACTCTTGCTGGGCAAATTGTCCCAGGTGAGAAATTGGACGAGATGGGGAATATCCTTGTGAAAGGAACCGTTCTTGCAGATGGCCCCGCTGTTGACAATGGAGTTC
>Seq8	[organism=	Leptospira]	Uncultured	Leptospira	spp.,	RNA	polymerase	beta	subunit	(rpoB),	isolate	GBL-AS-x9,	partial	cds
AGCTCCGTTTGTCGGAACAGGTATGGAAACTAGAGCAGCTTACGATTCTAGAATTTGTATCGTAAACAAACACGACGGTGTTGTTATTTCCGTGGGTGCAGAAAGAATCGTTGTGCAAAGAAAGGGTGGAAAAGAATCCGATACCTATCAGCTTACAAAATTCAAAAAAACAAATCAAGGGACCTGCTTTAACCAAAAGCCGATCGTCGGTGTGGTTCATTCCGACTTGAATGGAAAAGTAAGCAAAGTTTCCAAAGAAAAAATCGAAATCACCGGTGAAAACGGAGAAGTAAAAGAATACATTCTTCAAATCGGAAGTAAACAATATTCTCCGATCGTTTCTTCCGGAGAAGAAGTGAAACGAGGATCGACTCTTGCTGGACAAATTGTCACAGGCGA…
>Seq9	[organism=	Leptospira]	Uncultured	Leptospira	spp.,	RNA	polymerase	beta	subunit	(rpoB),	isolate	GBL-GL-x14,	partial	cds
TATTTCCGTGGGCGCAGAAAGAATTGTTGTGCAAAGAAAGGGCGGAAAAGAATCCGATACCTATCAACTTACAAAATTTAAAAAAACAAACCAAGGGACCTGCTTTAACCAAAAGCCGATCGTCGGTGTGCTTCATTCCGACTTGAATGGGAAAGTAAGCAAAGTTTCCAAAGAAAAAATCGAAATTACCGGTGAAAACGGAGAAGTGAAAGAATACATTCTTCAAATCGGAAGTAAACAATATTCTCCGATCGTTTCTTCCGGAGAAGAAGTGAAACGAGGATCGACTCTTGCTGGACAAATCGTCACAGGCGAGAAGTTGGACGAGATGGGCAATATCCTAGTGAAAGGAACTGTTCTTGCAGACGGTCCTGCAGTGGATAACGGAGTTCTTGCTCT…
>Seq10	[organism=	Leptospira]	Uncultured	Leptospira	spp.,	RNA	polymerase	beta	subunit	(rpoB),	isolate	GBL-GL-x15,	partial	cds
CTCCCTTTGTCGGGACCGGTATGGAAACTAGAGCTGCTTACGATTCCAGAATTTGTATCGTAAACAAACACGACGGTGTGGTCATTTCCGTGGATGCAGAAACCATCGTTGTAGAAAGAAAAGGTGGAAAGGAATCCGACACGTATCAACTTACGAAATTCAAAAAGACTAACCAAGGAACCTGCTTCAATCAGAAGCCGATCGTTGGTGTGGTTCACTCCGACTTAAATGGAAAAGTAAGCAAGGTTTCCAAAGAAAAAATCGAAGTCACTAGCGAAAACGGAGAAGTGAAAGAATACATTCTCCAGATTGGAAGTAAACAGTATTCTCCGATCGTTTCTTCCGGCGAAGAAGTAAAACGAGGAACAACTCTCGCAGGGCAAATTGTTACAGGCGAGA…
>Seq11	[organism=	Leptospira]	Uncultured	Leptospira	spp.,	RNA	polymerase	beta	subunit	(rpoB),	isolate	GBL-GL-x16,	partial	cds
CCTTTTGTCGGAACCGGTATGGAAACTAGAGCTGCTTACGATTCCAGAATTTGTATCGTAAACAAACACGACGGTGTGGTCATTTCCGTGGACGCAGAAACCATCGTTGTAGAAAGAAAGGGTGGAAAGGAATCCGACACGTATCAACTTACGAAATTCAAAAAGACTAACCAAGGAACCTGCTTCAATCAGAAGCCGATCGTTGGTGTGGTTCACTCCGACTTAAATGGAAAAGTAAGCAAGGTTTCCAAAGAAAAAATCGAAGTCACCGGCGAAAACGGAGAAGTGAAAGAATACATTCTCCAGATCGGAAGTAAACAATATTCTCCGATCGTTTCTTCCGGCGAAGAAGTAAAACGAGGAACAACTCTCGCAGGACAAATTGTCACAGGCGAGAAG…
>Seq12	[organism=	Leptospira]	Uncultured	Leptospira	spp.,	RNA	polymerase	beta	subunit	(rpoB),	isolate	GBL-GL-x18,	partial	cds
CTCCTTTTGTTGGGACTGGTATGGAAATTAGAGCCGCTTATGATTCCAGAATTTGTATCGTGAACAAACACGACGGTGTTGTTACTTCCGTCGACGCGGAAACGATTGTCGTGGAAAAGAAGGGTGGAAAAGAATGCGACACGTATCAATTAACGAAATTTAAAAAGACAAACCAAGGAACTTGCTTTAACCAAAAACCAATCGTTGGTGTGCTTCACTCCGATTTAAACGGAAAAGTGAGCAAGGTTTCCAAAGAGAAAATCGAAGTCACCGGCGAAAATGGAGAAGTAAAAGAATACGCTCTCCAGATCGGAAGCAAACAATATTCTCCGATCGTTTCTTCCGGCGAAGAAGTAAAACGAGGAACAACTCTCGCGGGGCAAATTGTCACAGGTGAGA…
>Seq13	[organism=	Leptospira]	Uncultured	Leptospira	spp.,	RNA	polymerase	beta	subunit	(rpoB),	isolate	GBL-GL-x19,	partial	cds
AATTCAAAAAGACTAACCAAGGAACCTGCTTCAACCAGAAGCCGATCGTTGGTGTGGTTCACTCCGATTTAAATGGAAAAGTGAGCAAGGTTTCCAAAGAAAAAATCGAAGTCACTGGCGAAAACGGAGAAGTGAAAGAATACATTCTCCAGATTGGAAGCAAACAGTATTCTCCGATCGTTTCTTCCGGCGAAGAAGTAAAACGAGGAACAACTCTCGCAGGGCAAATTGTCACAGGCGAGAAGT
>Seq14	[organism=	Leptospira]	Uncultured	Leptospira	spp.,	RNA	polymerase	beta	subunit	(rpoB),	isolate	GBL-GL-x20,	partial	cds
TTCGAGAAGAGGCTCCGTTTGTCGGAACAGGTATGGAAACCAGAGCAGCTTATGATTCTAGAATTTGTATCATAAACAAACACGACGGCGTCGTTACTTCCGTGGACGCAAAACGAATTGTCGTGGAAAGAAAGGGTGGAAAGGAGTCCGATACCTATCAACTTACAAAATTCAAAAAGACAAATCAAGGAACCTGCTTTAACCAAAAGCCAATTGTCGGCGTGCTTCATTCCGACTTGAACGGAAAGGTAAGCAAAGTTTCCAAAGAAAAAATCGAAGTGACCGGTGAAAATGGAGAAGTAAAAGAATATATTCTCCAGATGGGAAGCAAACAATATTCTCCGATTATTTCTTCCGGTGAAGAAGTAAAACGAGGATCGACTCTCGCTGGACAAATTG…
>Seq15	[organism=	Leptospira]	Uncultured	Leptospira	spp.,	RNA	polymerase	beta	subunit	(rpoB),	isolate	GBL-GL-x23,	partial	cds
TTGTCGGGACCGGTATGGAAACTAGAGCTGCTTACGATTCCAGAATTTGTATCGTAAACAAACACGACGGTGTGGTCATTTCCGTGGATGCAGAAACCATCGTTGTAGAAAGAAAAGGTGGAAAGGAATCCGACACGTATCAACTTACGAAATTCAAAAAGACTAACCAAGGAACCTGCTTCAATCAGAAGCCGATCGTTGGTGTGGTTCACTCCGACTTAAATGGAAAAGTAAGCAAGGTTTCCAAAGAAAAAATCGAAGTCACTAGCGAAAACGGAGAAGTGAAAGAATACATTCTCCAGATTGGAAGTAAACAGTATTCTCCGATCGTTTCTTCCGGCGAAGAAGTAAAACGAGGAACAACTCTCGCAGGGCAAATTGTTACAGGCGAGAAGTTGG…
>Seq16	[organism=	Leptospira]	Uncultured	Leptospira	spp.,	RNA	polymerase	beta	subunit	(rpoB),	isolate	GBL-GL-x24,	partial	cds
AGCTCCCTTTGTCGGGACCGGTATGGAAACTAGAGCTGCTTACGATTCCAGAATTTGTATCGTAAACAAACACGACGGTGTGGTCATTTCCGTGGATGCAGAAACCATCGTTGTAGAAAGAAAAGGTGGAAAGGAATCCGACACGTATCAACTTACGAAATTCAAAAAGACTAACCAAGGAACCTGCTTCAATCAGAAGCCGATCGTTGGTGTGGTTCACTCCGACTTAAATGGAAAAGTAAGCAAGGTTTCCAAAGAAAAAATCGAAGTCACTAGCGAAAACGGAGAAGTGAAAGAATACATTCTCCAGATTGGAAGTAAACAGTATTCTCCGATCGTTTCTTCCGGCGAAGAAGTAAAACGAGGAACAACTCTCGCAGGGCAAATTGTTACAGGCGA…
>Seq17	[organism=	Leptospira]	Uncultured	Leptospira	spp.,	RNA	polymerase	beta	subunit	(rpoB),	isolate	GBL-AS-x29,	partial	cds
AGAGGCTCCGTTTGTCGGAACAGGTATGGAAACGAGAGCCGCTTATGATTCCAGAATCTGTATAGTGAACAAACACGATGGTGTTGTTATATCGGTGGATGCGGAACAGATCATTGTGGAAAGGAAGGGTGGAAAAGAATTCGACACGTATCAGCTTACGAAATTTAAAAAAACCAACCAAGGAACCTGCTTTAATCAAAAGCCAATTGTGGGAGTAGTGCATTCTGATCGAAATGGTAAAGTTACTAAGGTTTCCAAAGAGAAAATCGAAATTACTAGTGAAAACGGGGAAATAAAAGAATACGTTCTCCAAATCGGAAGTAAACAATATTCTCCAATCATATCTTTGGGCGAAGAAGTTAAACGAGGAACGACTCTCGCCGGACAAGTTGTCGTAGG…
>Seq18	[organism=	Leptospira]	Uncultured	Leptospira	spp.,	RNA	polymerase	beta	subunit	(rpoB),	isolate	GBL-AS-x30,	partial	cds
ACGGTGTTGTTATTTCCGTGGGTGCAGAAAGAATCGTTGTGCAAAGAAAGGGTGGAAAAGAATCCGATACCTATCAGCTTACAAAATTCAAAAAAACAAATCAAGGGACCTGCTTTAACCAAAAGCCGATCGTCGGTGTGGTTCATTCCGACTTGAATGGAAAAGTAAGCAAAGTTTCCAAAGAAAAAATCGAAATCACCGGTGAAAACGGAGAAGTAAAAGAATACATTCTTCAAATCGGAAGTAAACAATATTCTCCGATCGTTTCTTCCGGAGAAGAAGTGAAACGAGGATCGACTCTTGCTGGACAAATTGTCACAGGCGAGAAGTTGGACGAAATGGGAAATATCCTAGTGAAAGGAACTGTTCTTGCAGACGGTCCTGCG
>Seq19	[organism=	Leptospira]	Uncultured	Leptospira	spp.,	RNA	polymerase	beta	subunit	(rpoB),	isolate	GBL-GL-x32,	partial	cds
AGGCTCCGTTTGTCGGAACAGGTATGGAAACCAGAGCAGCTTATGATTCTAGAATTTGTATCATAAACAAACACGACGGCGTCGTTACTTCCGTGGACGCAAAACGAATTGTCGTGGAAAGAAAGGGTGGAAAGGAGTCCGATACCTATCAACTTACAAAATTCAAAAAGACAAATCAAGGAACCTGCTTTAACCAAAAGCCAATTGTCGGCGTGCTTCATTCCGACTTGAACGGAAAGGTAAGCAAAGTTTCCAAAGAAAAAATCGAAGTGACCGGTGAAAATGGAGAAGTAAAAGAATATATTCTCCAGATGGGAAGCAAACAATATTCTCCGATTATTTCTTCCGGTGAAGAAGTAAAACGAGGATCGACTCTCGCTGGACAAATTGTCACAGGTG…
>Seq20	[organism=	Leptospira]	Uncultured	Leptospira	spp.,	RNA	polymerase	beta	subunit	(rpoB),	isolate	GBL-GL-x33,	partial	cds
AAGAAAAGGTGGAAAGGAATCCGACACGTATCAACTTACGAAATTCAAAAAGACTAACCAAGGAACCTGCTTCAATCAGAAGCCGATCGTTGGTGTGGTTCACTCCGACTTAAATGGAAAAGTAAGCAAGGTTTCCAAAGAAAAAATCGAAGTCACTAGCGAAAACGGAGAAGTGAAAGAATACATTCTCCACATTGGAAGTAAACAGTATTCTCCGATCGTTTCTTCCGGCGAAGAA
>Seq21	[organism=	Leptospira]	Uncultured	Leptospira	spp.,	RNA	polymerase	beta	subunit	(rpoB),	isolate	GBL-GL-x34,	partial	cds
AAGCTCCTTTTGTCGGGACAGGTATGGAAACTAGAGCTGCTTATGATTCAAGAATTTGTATCATAAATAAGCACGACGGTGTCGTTGTTTCCGTGGACGCGGAAACGATCGTAGTGGAAAGAAAGGGTGGAAAAGAATCCGATACGTATCAACTTACGAAATTCAAAAAGACAAACCAAGGAACCTGTTTTAATCAAAAGCCAATCGTAGGTGTTGTTCATTCTGACTTAAACGGGAAAGTAAGCAAGGTTTCCAAAGAAAAAATCGAAGTCACCGGTGAAAATGGAGAACTAAAGGAATACATTCTCCAAATCGGAAGCAGGCAATACGCTCCGATTGTTTCTTCGGGCGAAGAAGTAAAGCGAGGAACAGCTCTT
>Seq22	[organism=	Leptospira]	Uncultured	Leptospira	spp.,	RNA	polymerase	beta	subunit	(rpoB),	isolate	GBL-GL-x36,	partial	cds
AAGCTCCTTTTGTCGGGACAGGTATGGAAACTAGAGCTGCTTATGATTCAAGAATTTGTATCATAAATAAGCACGACGGTGTCGTTGTTTCCGTGGACGCGGAAACGATCGTAGTGGAAAGAAAGGGTGGAAAAGAATCCGATACGTATCAACTTACGAAATTCAAAAAGACAAACCAAGGAACCTGTTTTAATCAAAAGCCAATCGTAGGTGTTGTTCATTCTGACTTAAACGGGAAAGTAAGCAAGGTTTCCAAAGAAAAAATCGAAGTCACCGGTGAAAATGGAGAACTAAAGGAATACATTCTCCAAATCGGAAGCAGGCAATACGCTCCGATTGTTTCTTCGGGCGAAGAAGTAAAGCGAGGAACAGCTCTTGC
>Seq23	[organism=	Leptospira]	Uncultured	Leptospira	spp.,	RNA	polymerase	beta	subunit	(rpoB),	isolate	GBL-GL-x37,	partial	cds
CTCCCTTTGTCGGGACCGGTATGGAAACTAGAGCTGCTTACGATTCCAGAATTTGTATCGTAAACAAACACGACGGTGTGGTCATTTCCGTGGATGCAGAAACCATCGTTGTAGAAAGAAAAGGTGGAAAGGAATCCGACACGTATCAACTTACGAAATTCAAAAAGACTAACCAAGGAACCTGCTTCAATCAGAAGCCGATCGTTGGTGTGGTTCACTCCGACTTAAATGGAAAAGTAAGCAAGGTTTCCAAAGAAAAAATCGAAGTCACTAGCGAAAACGGAGAAGTGAAAGAATACATTCTCCAGATTGGAAGTAAACAGTATTCTCCGATCGTTTCTTCCGGCGAAGAAGTAAAACGAGGAACAACTCTCGCAGGGCAAATTGTTACAGGCGAGA…
>Seq24	[organism=	Leptospira]	Uncultured	Leptospira	spp.,	RNA	polymerase	beta	subunit	(rpoB),	isolate	GBL-GL-x38,	partial	cds
GAGCTGCTTATGATTCAAGAATTTGTATCATAAATAAGCACGACGGTGTCGTTGTTTCCGTGGACGCGGAAACGATCGTAGTGGAAAGAAAGGGTGGAAAAGAATCCGATACGTATCAACTTACGAAATTCAAAAAGACAAACCAAGGAACCTGTTTTAATCAAAAGCCGATCGTAGGTGTTGTTCATTCTGACTTAAACGGGAAAGTAAGCAAGGTTTCCAAAGAAAAAATCGAAGTCACCGGTGAAAATGGAGAACTAAAGGAATACATTCTCCAAATCGGAAGCAGGCAATACGCTCCGATTGTTTC
>Seq25	[organism=	Leptospira]	Uncultured	Leptospira	spp.,	RNA	polymerase	beta	subunit	(rpoB),	isolate	GBL-GL-x45,	partial	cds
ACACGTATCAACTTACGAAATTCAAAAAGACTAACCAAGGAACCTGCTTCAATCAGAAGCCGATCGTAGGTGTGGTTCACTCCGACTTAAAAGGAAAAGTAAGCAAGGTTTCCAAAGAAAAAATCGAAGTCACTAGCGAAAATGGAGAAGTGAAAGAATACATTCTCCAGATTGGAAGCAAACAGTATTCTCCGATCGTTTCTTCCGGCGAAGAAGTAAAACGAGGAACAACTCTCGC
>Seq26	[organism=	Leptospira]	Uncultured	Leptospira	spp.,	RNA	polymerase	beta	subunit	(rpoB),	isolate	GBL-GL-x47,	partial	cds
CACGACGGTGTGGTCATTTCCGTGGATGCAGAAACCATCGTTGTAGAAAGAAAAGGTGGAAAGGAATCCGACACGTATCAACTTACGAAATTCAAAAAGACTAACCAAGGAACCTGCTTCAATCAGAAGCCGATCGTTGGTGTGGTTCACTCCGACTTAAATGGAAAAGTAAGCAAGGTTTCCAAAGAAAAAATCGAAGTCACTAGCGAAAACGGAGAAGTGAAAGAATACATTCTCCAGATTGGAAGTAAACAGTATTCTCCGATCGTTTCTTCCGGCGAAGAAGTAAAACGAGGAACAACTCTCGCAGGGCAAATTGTTACAGGCGAGAAGTTGGACGAGATGGGAAATATTCTCGTAAAAGGAACTGTTCTTGCGGACGGCCCCGCCGTTGACAAC…
>Seq27	[organism=	Leptospira]	Uncultured	Leptospira	spp.,	RNA	polymerase	beta	subunit	(rpoB),	isolate	GBL-GL-x48,	partial	cds
CACGACGGTGTGGTCATTTCCGTGGATGCAGAAACCATCGTTGTAGAAAGAAAAGGTGGAAAGGAATCCGACACGTATCAACTTACGAAATTCAAAAAGACTAACCAAGGAACCTGCTTCAATCAGAAGCCGATCGTTGGTGTGGTTCACTCCGACTTAAATGGAAAAGTAAGCAAGGTTTCCAAAGAAAAAATCGAAGTCACTAGCGAAAACGGAGAAGTGAAAGAATACATTCTCCAGATTGGAAGTAAACAGTATTCTCCGATCGTTTCTTCCGGCGAAGAAGTAAAACGAGGAACAACTCTCGCAGGGCAAATTGTTACAGGCGAGAAGTTGGACGAGATGGGAAATATTCTCGTAAAAGGAACTGTTCTTGCGGACGGCCCCGCCGTTGACAAC…
>Seq28	[organism=	Leptospira]	Uncultured	Leptospira	spp.,	RNA	polymerase	beta	subunit	(rpoB),	isolate	GBL-GL-x51,	partial	cds
AGCTCCCTTTGTCGGGACCGGTATGGAAACTAGAGCTGCTTACGATTCCAGAATTTGTATCGTAAACAAACACGACGGTGTGGTCATTTCCGTGGATGCAGAAACCATCGTTGTAGAAAGAAAAGGTGGAAAGGAATCCGACACGTATCAACTTACGAAATTCAAAAAGACTAACCAAGGAACCTGCTTCAATCAGAAGCCGATCGTTGGTGTGGTTCACTCCGACTTAAATGGAAAAGTAAGCAAGGTTTCCAAAGAAAAAATCGAAGTCACTAGCGAAAACGGAGAAGTGAAAGAATACATTCTCCAGATTGGAAGTAAACAGTATTCTCCGATCGTTTCTTCCGGCGAAGAAGTAAAACGAGGAACAACTCTCGCAGGGCAAATTGTTACAGGCGA…
>Seq29	[organism=	Leptospira]	Uncultured	Leptospira	spp.,	RNA	polymerase	beta	subunit	(rpoB),	isolate	GBL-GL-x73,	partial	cds
CTCCTTTTGTCGGGACAGGTATGGAAACTAGAGCTGCTTATGATTCCAGAATTTGTATCATAAACAAACACGACGGTGTCGTTACTTCCGTGGACGCGGAAACGATCGTAGTGGAAAGAAAGGGTGGAAAAGAATCCGATACGTATCAACTTACGAAATTCAAAAAGACAAACCAAGGAACCTGTTTTAATCAAAAGCCAATCGTAGGTGTGGTTCATTCCGACTTAAACGGGAAAGTAAGCAAGGTTTCCAAAGAAAAAATCGAAGTCACCGGTGAAAATGGAGAAGTAAAGGAATACATTCTCCAAATCGGAAGCAAGCAATATTCTCCGATTGTTTCTTCCGGCGAAGAAGTAAAGCGAGGAACAACTCTTGCGGGACAAATTGTCACAGGCGAGA…
>Seq30	[organism=	Leptospira]	Uncultured	Leptospira	spp.,	RNA	polymerase	beta	subunit	(rpoB),	isolate	GBL-GL-x75,	partial	cds
CTCCTTTTGTCGGGACAGGTATGGAAACTAGAGCTGCTTATGATTCAAGAATTTGTATCATAAATAAGCACGACGGTGTCGTTGTTTCCGTGGACGCGGAAACGATCGTAGTGGAAAGAAAGGGTGGAAAAGAATCCGATACGTATCAACTTACGAAATTCAAAAAGACAAACCAAGGAACCTGTTTTAATCAAAAGCCAATCGTAGGTGTTGTTCATTCTGACTTAAACGGGAAAGTAAGCAAGGTTTCCAAAGAAAAAATCGAAGTCACCGGTGAAAATGGAGAACTAAAGGAATACATTCTCCAAATCGGAAGCAGGCAATACGCTCCGATTGTTTCTTCGGGCGAAGAAGTAAAGCGAGGAACAGCTCTTGCGGGACAAATCGTCACAGGCGAGA…
>Seq31	[organism=	Leptospira]	Uncultured	Leptospira	spp.,	RNA	polymerase	beta	subunit	(rpoB),	isolate	GBL-GL-x76,	partial	cds
TTGTAGAAAGAAAAGGTGGAAAGGAATCCGACACGTATCAACTTACGAAATTCAAAAAGACTAACCAAGGAACCTGCTTCAATCAGAAGCCGATCGTTGGTGTGGTTCACTCCGACTTAAATGGAAAAGTAAGCAAGGTTTCCAAAGAAAAAATCGAAGTCACTAGCGAAAACGGAGAAGTGAAAGAATACATTCTCCAGATTGGAAGTAAACAGTATTCTCCGATCGTTTCTTCCGGCGAAGAAGTAAAACGAGGAACAACTCTCGCAGGGCAAATTGTTACAGGCGAGAAGTTGGACGAGATGGGAAATATTCTCGTAAAAGGAACTGTTCTTGCGGACGGCCCCGCCGTTGACAACGGA
