# Supplementary material for: Phylogenetic relationships and diversity of bat-associated Leptospira and the histopathological evaluation of these infections in bats from Grenada, West Indies
Source: PLoS Negl Trop Dis. 2020 Jan 21;14(1):e0007940. doi: 10.1371/journal.pntd.0007940 (PMC6994174; doi:10.1371/journal.pntd.0007940)
Supplement: S2 Table — Thirty-one Leptospira spp. isolates with at least 450 bp sequences were compared by pairwise sequence alignment using MEGA X. Values are presented as percent identity. (XLSX) [file pntd.0007940.s002.xlsx]

## Sheet: MatrixOutput
GBL-AS-X2
GBL-AS-X3, Clone A	85.8239
GBL-AS-X3, Clone B	83.4617	92.0214
GBL-AS-X4	84.3241	90.9781	97.7812
GBL-AS-X6	84.4963	91.5436	82.7354	83.6037
GBL-AS-X7	89.161	85.6524	84.4485	84.4161	83.8632
GBL-AS-X8	89.6371	85.462	84.102	84.3151	83.6829	100
GBL-AS-X9	88.7474	84.9601	84.1875	84.1543	82.4488	96.8287	96.8551
GBL-GL-X14	88.7474	84.9601	84.1875	84.1543	82.4488	96.8287	96.8551	100
GBL-GL-X15	84.3581	87.7765	83.8497	84.0649	84.1176	86.5374	87.0948	85.4165	85.4165
GBL-GL-X16	89.3673	85.8702	84.6699	84.638	84.0875	99.8174	100	97.0178	97.0178	86.7534
GBL-GL-X18	84.3581	87.7765	83.8497	84.0649	84.1176	86.5374	87.0948	85.4165	85.4165	100	86.7534
GBL-GL-X19	84.3256	87.7522	83.816	83.8095	84.3704	86.2932	86.7387	85.1671	85.1671	99.817	86.51	99.817
GBL-GL-X20	89.3673	85.8702	84.6699	84.638	84.0875	99.8174	100	97.0178	97.0178	86.7534	100	86.7534	86.51
GBL-GL-X23	84.3581	87.7765	83.8497	84.0649	84.1176	86.5374	87.0948	85.4165	85.4165	100	86.7534	100	99.817	86.7534
GBL-GL-X24	84.1247	87.5551	83.614	83.8297	83.8833	86.3098	86.7567	85.1853	85.1853	99.8172	86.5263	99.8172	99.6335	86.5263	99.8172
GBL-AS-X29	78.5138	83.2013	80.6332	79.8862	81.8671	80.7009	81.0001	79.623	79.623	80.0183	80.9333	80.0183	80.2949	80.9333	80.0183	80.2691
GBL-AS-X30	89.3673	85.8702	84.6699	84.638	84.0875	99.8174	100	97.0178	97.0178	86.7534	100	86.7534	86.51	100	86.7534	86.5263	80.9333
GBL-GL-X32	100	85.8239	83.4617	84.3241	84.4963	89.161	89.6371	88.7474	88.7474	84.3581	89.3673	84.3581	84.3256	89.3673	84.3581	84.1247	78.5138	89.3673
GBL-GL-X33	85.8239	100	92.0214	90.9781	91.5436	85.6524	85.462	84.9601	84.9601	87.7765	85.8702	87.7765	87.7522	85.8702	87.7765	87.5551	83.2013	85.8702	85.8239
GBL-GL-X34	84.0553	90.4289	97.6453	98.632	82.5301	84.3477	84.337	84.0697	84.0697	85.2164	84.5832	85.2164	84.9519	84.5832	85.2164	84.9714	79.0735	84.5832	84.0553	90.4289
GBL-GL-X36	83.8762	89.922	97.3995	98.3347	82.4104	84.167	84.0716	83.9036	83.9036	84.5069	84.3897	84.5069	84.2534	84.3897	84.5069	84.2729	79.1407	84.3897	83.8762	89.922	99.8062
GBL-GL-X37	84.3581	87.7765	83.8497	84.0649	84.1176	86.5374	87.0948	85.4165	85.4165	100	86.7534	100	99.817	86.7534	100	99.8172	80.0183	86.7534	84.3581	87.7765	85.2164	84.5069
GBL-GL-X38	83.8034	90.6533	97.8451	98.8293	82.7869	84.597	84.6013	84.3204	84.3204	85.4606	84.8318	85.4606	85.1973	84.8318	85.4606	85.2164	78.8021	84.8318	83.8034	90.6533	99.8062	99.6119	85.4606
GBL-GL-X45	85.5479	85.9473	83.6919	84.614	83.1138	82.7179	83.5052	82.9529	82.9529	88.3485	82.9529	88.3485	88.105	82.9529	88.3485	88.1196	80.0727	82.9529	85.5479	85.9473	85.1911	85.1082	88.3485	84.9456
GBL-GL-X47	84.3581	87.7765	83.8497	84.0649	84.1176	86.5374	87.0948	85.4165	85.4165	100	86.7534	100	99.817	86.7534	100	99.8172	80.0183	86.7534	84.3581	87.7765	85.2164	84.5069	100	85.4606	88.3485
GBL-GL-X48	84.3581	87.7765	83.8497	84.0649	84.1176	86.5374	87.0948	85.4165	85.4165	100	86.7534	100	99.817	86.7534	100	99.8172	80.0183	86.7534	84.3581	87.7765	85.2164	84.5069	100	85.4606	88.3485	100
GBL-GL-X51	84.3581	87.7765	83.8497	84.0649	84.1176	86.5374	87.0948	85.4165	85.4165	100	86.7534	100	99.817	86.7534	100	99.8172	80.0183	86.7534	84.3581	87.7765	85.2164	84.5069	100	85.4606	88.3485	100	100
GBL-GL-X75	84.1139	90.136	97.589	98.522	82.6536	84.4029	84.337	84.1408	84.1408	84.7402	84.625	84.7402	84.4878	84.625	84.7402	84.5069	79.3961	84.625	84.1139	90.136	100	99.8172	84.7402	99.8062	85.3507	84.7402	84.7402	84.7402
GBL-GL-X76	84.3581	87.7765	83.8497	84.0649	84.1176	86.5374	87.0948	85.4165	85.4165	100	86.7534	100	99.817	86.7534	100	99.8172	80.0183	86.7534	84.3581	87.7765	85.2164	84.5069	100	85.4606	88.3485	100	100	100	84.7402
	GBL-AS-X2	GBL-AS-X3 Clone A	GBL-AS-X3 Clone B	GBL-AS-X4	GBL-AS-X6	GBL-AS-X7	GBL-AS-X8	GBL-AS-X9	GBL-GL-X14	GBL-GL-X15	GBL-GL-X16	GBL-GL-X18	GBL-GL-X19	GBL-GL-X20	GBL-GL-X23	GBL-GL-X24	GBL-AS-X29	GBL-AS-X30	GBL-GL-X32	GBL-GL-X33	GBL-GL-X34	GBL-GL-X36	GBL-GL-X37	GBL-GL-X38	GBL-GL-X45	GBL-GL-X47	GBL-GL-X48	GBL-GL-X51	GBL-GL-X75
