# Supplementary material for: Phylogenetic relationships and diversity of bat-associated Leptospira and the histopathological evaluation of these infections in bats from Grenada, West Indies
Source: PLoS Negl Trop Dis. 2020 Jan 21;14(1):e0007940. doi: 10.1371/journal.pntd.0007940 (PMC6994174; doi:10.1371/journal.pntd.0007940)
Supplement: S3 Table — There is not a significant difference between the number of positive Artibeus spp. and positive Glossophaga longirostris infected with Leptospira in the rainy season compared to the dry season (p = 0.1258). The analysis for Molossus molossus were excluded because of 0 values. Labels; AS–Artibeus spp. complex; GL–Glossophaga longirostris; MM–Molossus molossus. (XLSX) [file pntd.0007940.s003.xlsx]

## Sheet: Sheet1
			Leptospira Positive	Leptospira Negative
	Rainy season	MM	0	26
		GL	32	47
		AS	9	72
	Dry season	MM	0	9
		GL	1	4
		AS	5	13
